# Supplementary material for: Knowledge, Attitudes, and Practices (KAP) toward the COVID-19 Vaccine in Oman: A Pre-Campaign Cross-Sectional Study
Source: Vaccines (Basel). 2021 Jun 4;9(6):602. doi: 10.3390/vaccines9060602 (PMC8228881; doi:10.3390/vaccines9060602)
Supplement: Supplementary file 1 [file vaccines-09-00602-s001.zip]

Archive with 1 entries (1 files):
- vaccines-1194496-supplementary.pdf
